# Supplementary material for: Long Non-Coding RNA CTD-2245E15.3 Drives Proliferation and Migration in Gastrointestinal Stromal Tumors
Source: Biomedicines. 2026 Feb 26;14(3):514. doi: 10.3390/biomedicines14030514 (PMC13023645; doi:10.3390/biomedicines14030514)
Supplement: Supplementary file 1 [file biomedicines-14-00514-s001.zip]

Archive with 1 entries (1 files):
- biomedicines-4124923-supplementary.pdf
